# Supplementary material for: Net-spinning caddisflies create denitrifier-enriched niches in the stream microbiome
Source: ISME Commun. 2023 Oct 17;3:111. doi: 10.1038/s43705-023-00315-8 (PMC10582121; doi:10.1038/s43705-023-00315-8)
Supplement: Supplementary file 2 — Supplementary Information Tables [file 43705_2023_315_MOESM2_ESM.xlsx]

## Sheet: Table S1
Table S1. ANOSIM results
Test number	Groups Tested	Samples per Group (Total in test)	Weighted Unifrac	Unweighted Unifrac	Bray Curtis	Sampling Date	P value
1	Larvae/Rock/Net/Retreat	24/23/24/24 (95)	0.3957	0.5471	0.548	t1	0.001/0.001/0.000
2	Rock/Net/Retreat	24/23/24 (71)	0.1231	0.1693	0.1815	t1	0.001/0.001/0.001
3	Rock/Net	24/23 (47)	0.1723	0.2155	0.248	t1	0.001/0.001/0.001
4	Rock/Retreat	24/24 (48)	0.1343	0.1949	0.1921	t1	0.006/0.001/0.001
5	Larvae/Rock/Net/Retreat	27/25/21/25 (98)	0.278	0.4045	0.5303	t2	0.001/0.001/0.001
6	Rock/Net/Retreat	25/21/25 (71)	0.1714	0.2844	0.2844	t2	0.001/0.001/0.001
7	Rock/Net	21/25 (46)	0.2825	0.3485	0.4068	t2	0.001/0.001/0.001
8	Rock/Retreat	25/25 (50)	0.175	0.2248	0.3145	t2	0.001/0.001/0.001
9	Larvae-t1 vs t2	24/27 (51)	0.2057	0.4215	0.4472	t1 vs t2	0.001/0.001/0.001
10	Rock-t1 vs t2	24/25 (49)	0.1978	0.3006	0.2968	t1 vs t2	0.001/0.001/0.001
11	Net-t1 vs t2	23/21 (44)	0.2761	0.4494	0.4809	t1 vs t2	0.001/0.001/0.001
12	Retreat-v1 vs t2	24/25 (49)	0.207	0.4193	0.4024	t1 vs t2	0.001/0.001/0.001
13	Larvae/Rock/Net/Retreat	51/49/49/44 (193)	0.1922	0.3398	0.4556	t1 and t2	0.001/0.001/0.001
14	Rock/Net/Retreat	49/44/49 (142)	0.07453	0.1219	0.1624	t1 and t2	0.001/0.001/0.001
15	Rock/Net	49/44 (93)	0.1154	0.1795	0.2345	t1 and t2	0.001/0.001/0.001
16	Rock/Retreat	49/49 (98)	0.08953	0.1436	0.1872	t1 and t2	0.001/0.001/0.001

## Sheet: Table S2
Table S2: PERMANOVA results
A. Time 1 [all sample types]
	Df	SumOfSqs	R2	F	Pr(>F)
Type	3	5.98353	0.419775	21.9452	0.01
Residual	91	8.27062	0.580225	NA	NA
Total	94	14.2542	1	NA	NA
B. Time 2 [all sample types]
	Df	SumOfSqs	R2	F	Pr(>F)
Type	3	7.36876	0.353489	17.861	0.01
Residual	98	13.477	0.646511	NA	NA
Total	101	20.8458	1	NA	NA
C. Time 1 [no Larvae]
	Df	SumOfSqs	R2	F	Pr(>F)
Type	3	0.00187412	0.156373	6.05501	0.01
Residual	98	0.0101109	0.843627	NA	NA
Total	101	0.011985	1	NA	NA
C. Time 2 [no Larvae]
	Df	SumOfSqs	R2	F	Pr(>F)
Type	2	2.88209	0.221853	10.2638	0.01
Residual	72	10.1089	0.778147	NA	NA
Total	74	12.991	1	NA	NA
D. Time 1 and Time 2
	Df	SumOfSqs	R2	F	Pr(>F)
Type	2	2.88209	0.221853	10.2638	0.01
Residual	72	10.1089	0.778147	NA	NA
Total	74	12.991	1	NA	NA
E. Time 1 and Time 2 [no larvae]
	Df	SumOfSqs	R2	F	Pr(>F)
Type	2	3.16124	0.131144	10.7921	0.01
Residual	143	20.9439	0.868856	NA	NA
Total	145	24.1051	1	NA	NA

## Sheet: Table S3
Table S3. Random Forest results
A. Time 1 [all sample types]
OOB	0.1474
Confusion	matrix:
	Larvae	Rock	Net	Retreat	class-error
Larvae	24	0	0	0	0
Rock	0	24	0	0	0
Net	0	3	14	6	0.391304
Retreat	0	3	2	19	0.208333
B. Time 2 [all sample types]
OOB	0.2157
Confusion	matrix:
	Larvae	Rock	Net	Retreat	class-error
Larvae	26	0	1	0	0.037037
Rock	0	24	0	1	0.04
Net	0	1	16	7	0.333333
Retreat	0	2	10	14	0.461538
C. Time 1 [no larvae]
OOB	0.1972
	Rock	Net	Retreat	class-error
Rock	24	0	0	0
Net	3	16	4	0.304348
Retreat	3	4	17	0.291667
D. Time 2 [no larvae]
OOB	0.1972
	Rock	Net	Retreat	class-error
Rock	24	0	0	0
Net	2	15	6	0.347826
Retreat	1	5	18	0.25
E. Time1 and 2 [all sample types]
OOB	0.1472
	Larvae	Rock	Net	Retreat	class-error
Larvae	50	0	1	0	0.0196078
Rock	0	44	1	4	0.0816327
Net	0	1	36	10	0.234043
Retreat	0	3	11	36	0.26
F. Time1 and 2 [no larvae]
OOB	0.267
Confusion	matrix:
	Rock	Net	Retreat	class-error
Rock	46	2	1	0.0612245
Net	3	33	11	0.297872
Retreat	4	12	34	0.32

## Sheet: Table S4
Table S4. Random Forest mean decrease in Gini (MDG) coefficients
Genus ASV Rep	Mean Decrease Gini	Genus
ASV1352	2.59984	Truepera
ASV26	2.32291	Rhodoferax
ASV7214	2.23232	Silvanigrella
ASV550	2.04864	Calothrix_KVSF5
ASV1116	1.95297	UKL13-1
ASV1053	1.61845	Chamaesiphon_PCC-7430
ASV846	1.50463	OLB12
ASV95	1.417	Pseudanabaena_PCC-7429
ASV1023	1.35218	Hyphomicrobium
ASV135	1.24337	CM1G08
ASV798	1.13538	Phormidesmis_ANT.LACV5.1
ASV761	1.09579	Prosthecobacter
ASV825	1.0641	Ellin6067
ASV379	1.00012	Arenimonas
ASV596	0.998286	Armatimonas
ASV235	0.991932	Luteolibacter
ASV871	0.989203	Pseudorhodobacter
ASV386	0.932228	Geitlerinema_LD9
ASV1121	0.920685	Pedomicrobium
ASV136	0.911165	Methylotenera
ASV1162	0.901428	Blastocatella
ASV2412	0.897503	Cyanothece_PCC_7425
ASV332	0.892647	Pirellula
ASV501	0.873239	Ilumatobacter
ASV4424	0.85883	Phormidium_CYN64
ASV461	0.853471	Methyloglobulus
ASV2782	0.849977	Sulfuritortus
ASV1553	0.840962	Propionivibrio
ASV1580	0.83126	Luteimonas
ASV378	0.830334	Rhizorhapis
ASV9	0.813115	Tychonema_CCAP_1459-11B
ASV1026	0.770595	Haliangium
ASV3327	0.733846	FukuN57
ASV6976	0.722327	Turneriella
ASV4151	0.720789	Methanosarcina
ASV4903	0.706011	Treponema_2
ASV1945	0.703175	Clostridium_sensu_stricto_13
ASV1232	0.692595	Polaromonas
ASV2049	0.687626	Pseudanabaena_PCC-6802
ASV649	0.675671	Sphingorhabdus
ASV10813	0.62785	Bacteriovorax
ASV140	0.626741	Flavobacterium
ASV1244	0.621765	Marmoricola
ASV4865	0.593022	Geobacter
ASV414	0.589237	Rhodobacter
ASV1212	0.575606	Bryobacter
ASV178	0.571925	Arcicella
ASV474	0.559169	Chthoniobacter
ASV620	0.551086	CL500-29_marine_group
ASV408	0.544192	Methylovulum
ASV668	0.543869	Lacihabitans
ASV1202	0.52954	SH-PL14
ASV3615	0.525377	Lacibacter
ASV2513	0.521567	WCHB1-32
ASV8424	0.516511	Beggiatoa
ASV4826	0.507165	Ohtaekwangia
ASV5790	0.501968	Candidatus_Electronema
ASV1598	0.492943	Polymorphobacter
ASV701	0.490043	Ferruginibacter
ASV691	0.479916	AAP99
ASV699	0.46534	Rubritalea
ASV9322	0.460905	Pleurocapsa_PCC-7319
ASV1105	0.457548	Novosphingobium
ASV704	0.448862	Fluviicola
ASV2807	0.444574	Calothrix_PCC-6303
ASV9811	0.442074	Methanobacterium
ASV3065	0.43394	BSV13
ASV420	0.433585	OM60(NOR5)_clade
ASV850	0.430622	Scytonema_UTEX_2349
ASV2031	0.428276	Pajaroellobacter
ASV444	0.425717	Roseateles
ASV3454	0.417106	Lacunisphaera
ASV3719	0.395905	Bdellovibrio
ASV4292	0.388986	Nannocystis
ASV848	0.381334	Fimbriiglobus
ASV1929	0.37511	Haliscomenobacter
ASV1296	0.373679	Nitrospira
ASV3277	0.372829	Hirschia
ASV210	0.371657	Tabrizicola
ASV3317	0.370579	Thermoflexibacter
ASV434	0.366059	Nocardioides
ASV10604	0.363038	Candidatus_Bacilloplasma
ASV4615	0.360399	Pedobacter
ASV4077	0.3574	Gemmatimonas
ASV2736	0.354013	pLW-20
ASV4436	0.353804	Herpetosiphon
ASV952	0.350793	Schlesneria
ASV2278	0.337754	Stenotrophobacter
ASV7272	0.33521	Gemmata
ASV734	0.332433	Rubrivivax
ASV2696	0.332138	Paludibaculum
ASV733	0.328264	Rudanella
ASV644	0.327054	Emticicia
ASV7657	0.320869	OM27_clade
ASV28185	0.316554	MSBL3
ASV3331	0.315971	Candidatus_Amoebophilus
ASV2968	0.312647	Limnohabitans
ASV11597	0.310374	Leptospira
ASV7239	0.309666	Woeseia
ASV367	0.305698	Aetherobacter
ASV5810	0.297696	Myxosarcina_GI1
ASV9676	0.291966	Pir4_lineage
ASV1115	0.290464	Leptothrix
ASV2567	0.289556	Acidibacter
ASV680	0.286752	Cereibacter
ASV4784	0.286397	Subgroup_10
ASV4325	0.279605	Crenothrix
ASV13619	0.276039	Pseudoxanthomonas
ASV3197	0.275192	Thermomonas
ASV5826	0.266026	Bosea
ASV6312	0.264045	Dechloromonas
ASV364	0.26004	Marimicrobium
ASV1914	0.258623	Phreatobacter
ASV9498	0.252322	Zavarzinella
ASV2686	0.249611	Cellvibrio
ASV4180	0.248012	Sva0996_marine_group
ASV5215	0.246638	Deefgea
ASV10623	0.246518	Methanosaeta
ASV4354	0.242519	Dinghuibacter
ASV3932	0.238151	Rhodovastum
ASV6735	0.237704	Porphyrobacter
ASV5984	0.236726	Robiginitalea
ASV2083	0.228243	Terrimonas
ASV8143	0.227596	Flavihumibacter
ASV6580	0.222627	Phaselicystis
ASV10322	0.221078	Candidatus_Omnitrophus
ASV3500	0.215092	Hyphomonas
ASV343	0.211874	Sphaerotilus
ASV4822	0.211661	Runella
ASV346	0.204899	Hydrogenophaga
ASV5410	0.203123	Pseudomonas
ASV6369	0.202611	Cytophaga
ASV2204	0.200998	Phenylobacterium
ASV2582	0.196873	Sandaracinus
ASV13655	0.191969	IMCC26207
ASV16312	0.189454	Legionella
ASV9276	0.187987	Gaiella
ASV5565	0.184822	JGI_0001001-H03
ASV5006	0.184055	Peredibacter
ASV4025	0.180542	Brevifollis
ASV4524	0.180512	IMCC26134
ASV15630	0.176979	Spirosoma
ASV4620	0.173131	Rhodopirellula
ASV5780	0.16629	Iodobacter
ASV12174	0.162603	Bernardetia
ASV11616	0.157134	Anaerolinea
ASV15746	0.153033	Sulfuricurvum
ASV5994	0.149325	Desulfobulbus
ASV10544	0.14813	OLB13
ASV26017	0.148056	Arcobacter
ASV6795	0.146964	SU2_symbiont_group
ASV12717	0.145476	Methanoregula
ASV4958	0.144844	Phaeodactylibacter
ASV641	0.144431	Salinirepens
ASV19565	0.13806	Dyadobacter
ASV7345	0.137246	Fodinicola
ASV3020	0.13723	Rhizobacter
ASV31366	0.136786	Aquicella
ASV11370	0.13444	Reyranella
ASV1856	0.132841	Candidatus_Zinderia
ASV4225	0.132687	Crocinitomix
ASV11868	0.131502	Sediminibacterium
ASV4902	0.130818	Sandarakinorhabdus
ASV10409	0.130645	Spirochaeta_2
ASV9353	0.130435	Opitutus
ASV5112	0.127072	Cephaloticoccus
ASV6558	0.124745	Candidatus_Turbabacter
ASV4619	0.123345	Massilia
ASV4227	0.122221	Cryobacterium
ASV11371	0.121886	Phycisphaera
ASV24236	0.121644	Citreitalea
ASV5567	0.12101	Methylobacter
ASV4309	0.120882	Iamia
ASV5575	0.120715	Haematobacter
ASV10475	0.119643	Verrucomicrobium
ASV4319	0.119262	Calothrix_UAM_374
ASV1359	0.114418	Qipengyuania
ASV5254	0.113448	Polyangium
ASV13205	0.112233	Sva0081_sediment_group
ASV8436	0.111592	Blastopirellula
ASV28761	0.11106	Singulisphaera
ASV2013	0.11079	Lautropia
ASV11594	0.108506	Chiayiivirga
ASV27160	0.106678	SM1A02
ASV5784	0.106244	Paludibacter
ASV11275	0.105622	Microlunatus
ASV5677	0.105593	Ornithinibacter
ASV11968	0.105277	Roseomonas
ASV9708	0.105139	Pir2_lineage
ASV5234	0.105019	Pseudanabaena_PCC-7403
ASV19653	0.10485	Terrimicrobium
ASV10774	0.10349	Desulfobacca
ASV10317	0.102419	Roseimicrobium
ASV11716	0.102153	Distigma
ASV29360	0.100949	Leptolinea
ASV15531	0.0999693	Cetobacterium
ASV12015	0.0995059	Geothrix
ASV8441	0.097349	Caulobacter
ASV36494	0.0934475	Fangia
ASV13111	0.0916355	Roseimaritima
ASV30405	0.091443	Deinococcus
ASV13094	0.0906891	RBG-16-49-21
ASV21029	0.0901203	Chthonomonas
ASV10814	0.0884835	Aureispira
ASV17649	0.0882856	Solirubrobacter
ASV1684	0.0879634	Ignatzschineria
ASV4887	0.0873089	Roseococcus
ASV38684	0.0869514	Candidatus_Protochlamydia
ASV17653	0.0853439	Algoriphagus
ASV13785	0.0852223	Kamptonema_PCC-6407
ASV13014	0.0841127	Syntrophus
ASV4429	0.0821966	mle1-7
ASV14249	0.0820789	Romboutsia
ASV10718	0.0810982	Steroidobacter
ASV8431	0.0792279	BIyi10
ASV7348	0.0778076	Actibacter
ASV14514	0.076481	Synechococcus_PCC-7502
ASV30754	0.0764284	Candidatus_Captivus
ASV5533	0.0741954	Bacillus
ASV9963	0.0729285	Sphingomonas
ASV8468	0.0711748	Sphingopyxis
ASV16507	0.0702625	Candidatus_Nitrosoarchaeum
ASV11680	0.0695112	Planktothrix_NIVA-CYA_15
ASV13502	0.0693928	Cyanobium_PCC-6307
ASV20168	0.0690037	Litorilinea
ASV12284	0.0685951	Ignavibacterium
ASV42906	0.0664605	Candidatus_Finniella
ASV24801	0.0644347	Fibrella
ASV5744	0.0641681	Anaerovorax
ASV8564	0.0636787	s3t2d-1089
ASV13830	0.0624089	Variovorax
ASV14348	0.0618785	Tumebacillus
ASV8349	0.0615771	Cutibacterium
ASV17636	0.0611109	Anaerobacterium
ASV6026	0.0601403	Nakamurella
ASV7868	0.060112	Ketogulonicigenium
ASV17087	0.0588047	Hymenobacter
ASV9044	0.0577092	Candidatus_Symbiobacter
ASV29816	0.0562573	Aquisphaera
ASV2407	0.0552835	Mesorhizobium
ASV13238	0.0546896	Brevundimonas
ASV21334	0.0546626	Candidatus_Megaira
ASV14980	0.0544779	BD1-7_clade
ASV7317	0.0539075	Devosia
ASV7637	0.0536877	Candidatus_Nitrosopumilus
ASV32743	0.0536585	Roseimarinus
ASV10964	0.0532888	possible_genus_04
ASV44486	0.0523024	Candidatus_Alysiosphaera
ASV13295	0.0522832	Spongiimonas
ASV13343	0.0508492	Telmatocola
ASV33001	0.0503983	Chamaesiphon_PCC-6605
ASV15925	0.0503018	RB41
ASV12440	0.0495477	DSSD61
ASV6141	0.0494682	Galbitalea
ASV3478	0.0494291	Undibacterium
ASV24616	0.0489389	UTBCD1
ASV11783	0.0482274	Mycobacterium
ASV11372	0.048221	Aridibacter
ASV16820	0.048152	Porticoccus
ASV7901	0.0479895	Sulfurifustis
ASV34674	0.0477649	Agromyces
ASV12249	0.0475799	Clostridium_sensu_stricto_1
ASV12969	0.0471578	CL500-3
ASV5343	0.046406	Malikia
ASV58127	0.0462892	wb1-A12
ASV30058	0.0460328	Hydrogenispora
ASV14345	0.0456472	SCGC-AB-539-J10
ASV20888	0.045482	SWB02
ASV12120	0.044911	Candidatus_Xiphinematobacter
ASV13819	0.0448279	Parasediminibacterium
ASV1407	0.0448252	Dysgonomonas
ASV10499	0.0447477	Candidatus_Udaeobacter
ASV11605	0.0447071	Methylobacterium
ASV12124	0.0446752	Oscillatoria_SAG_1459-8
ASV36684	0.0443322	Sulfurimonas
ASV16275	0.0442776	Candidatus_Solibacter
ASV9849	0.0436181	Candidatus_Thiobios
ASV4768	0.0431002	Rahnella
ASV9407	0.0428891	RBG-16-58-14
ASV31783	0.0428604	Conexibacter
ASV37613	0.0427766	Erysipelothrix
ASV11329	0.0424748	Methanolinea
ASV19176	0.0424036	Dechlorosoma
ASV22908	0.0420289	Niabella
ASV30027	0.041213	Nubsella
ASV7516	0.0408137	Bradyrhizobium
ASV8199	0.040475	Glaciimonas
ASV7873	0.0404629	Elstera
ASV21532	0.0394193	Janthinobacterium
ASV3668	0.0392934	Chromatocurvus
ASV9271	0.0389161	Ferribacterium
ASV14722	0.0384545	Algisphaera
ASV14190	0.0384239	Dolosigranulum
ASV17302	0.0365795	Desulfatirhabdium
ASV19549	0.0361154	Reichenbachiella
ASV22090	0.0360328	Caldithrix
ASV239	0.0352682	Sulfurospirillum
ASV54218	0.0352514	Kinneretia
ASV31425	0.0348217	Taeseokella
ASV526	0.0347689	Desulfovibrio
ASV48779	0.0347092	Neochlamydia
ASV32550	0.0336754	Duganella
ASV18027	0.0331356	Aquipuribacter
ASV3689	0.0329835	Deinobacterium
ASV8727	0.0326186	Desulfatiglans
ASV9854	0.0325727	Solitalea
ASV33549	0.032242	Larkinella
ASV20450	0.0321565	Candidatus_Nitrocosmicus
ASV11884	0.0320744	Pseudarthrobacter
ASV25618	0.0314729	Alsobacter
ASV11314	0.031275	Arthrobacter
ASV36207	0.0301268	Candidatus_Paracaedibacter
ASV10101	0.0300819	Candidatus_Anammoximicrobium
ASV15834	0.0300487	ADurb.Bin063-1
ASV25639	0.0295963	Pedosphaera
ASV54591	0.0290262	Giesbergeria
ASV24847	0.0289173	Tepidisphaera
ASV10619	0.0285979	Sulfurovum
ASV28190	0.0283637	A7P-90m
ASV13971	0.0283136	Clostridium_sensu_stricto_9
ASV42864	0.0281004	Brevinema
ASV26242	0.0279821	Acinetobacter
ASV47388	0.0272677	Aquincola
ASV5176	0.0268364	Agaricicola
ASV32539	0.0267207	Fonticella
ASV10185	0.0262521	Actinomycetospora
ASV10405	0.0260366	Altererythrobacter
ASV41160	0.0257449	Fimbriimonas
ASV21022	0.0253058	Alterococcus
ASV17871	0.0252846	Friedmanniella
ASV39619	0.0252433	Syntrophomonas
ASV1035	0.0250197	Cavicella
ASV17650	0.0249394	Psychroglaciecola
ASV10133	0.0243203	Amphiplicatus
ASV49972	0.0242774	Nevskia
ASV4254	0.0241414	Rheinheimera
ASV29366	0.0240909	Coxiella
ASV6467	0.0239735	Portibacter
ASV32725	0.0235155	oc32
ASV22119	0.0234648	Aquabacterium
ASV38948	0.0233617	Lutibacter
ASV17701	0.0230668	alphaI_cluster
ASV54388	0.022973	Pseudarcicella
ASV42423	0.0223726	Mobilitalea
ASV28365	0.022015	DSSF69
ASV35959	0.021856	Indibacter
ASV12845	0.0217347	Sh765B-TzT-35
ASV37709	0.0216762	Lewinella
ASV33906	0.0216343	Acetobacterium
ASV11136	0.0208301	Propionicimonas
ASV32015	0.0203288	Treponema
ASV17320	0.0198229	Corallococcus
ASV36928	0.0197757	Oligoflexus
ASV1728	0.0197126	Alistipes
ASV22890	0.0196055	Halobacteriovorax
ASV47898	0.0195246	Aliihoeflea
ASV27294	0.0192556	Candidatus_Jidaibacter
ASV7832	0.0190651	Methylibium
ASV45140	0.0188512	Flavisolibacter
ASV57731	0.0187382	DNF00809
ASV37735	0.0184856	Candidatus_Ovatusbacter
ASV1145	0.0182919	Methylophilus
ASV40350	0.0181803	Ekhidna
ASV15182	0.0181106	Aeromicrobium
ASV6557	0.0179725	Rivibacter
ASV16442	0.0179649	Urania-1B-19_marine_sediment_group
ASV11544	0.017809	Mucilaginibacter
ASV7919	0.0177418	Ruminococcaceae_UCG-010
ASV37687	0.0177117	Paraclostridium
ASV34879	0.0176916	Breznakia
ASV15018	0.0174536	Bacteroides
ASV42011	0.0173315	possible_genus_03
ASV44782	0.0171415	Adhaeribacter
ASV9072	0.0170997	Pelosinus
ASV12737	0.0170261	SEEP-SRB1
ASV20906	0.0169186	Fluviicoccus
ASV24257	0.0164446	Pseudohongiella
ASV9158	0.0163323	Aeromonas
ASV35110	0.015761	GWD2-49-16
ASV20507	0.0157137	Methylorosula
ASV26533	0.0156499	Methanobrevibacter
ASV31420	0.0156359	Flexibacter
ASV37697	0.0154163	Limisphaera
ASV28337	0.0152508	Curvibacter
ASV45619	0.0152035	Methanosphaera
ASV24153	0.0151744	Nitrosomonas
ASV9143	0.0146672	LD29
ASV9707	0.0145022	Thioalkalispira
ASV9031	0.0143952	Leptolyngbya_ANT.L67.1
ASV39727	0.0143623	Ruminococcaceae_UCG-005
ASV14409	0.0143153	Diplosphaera
ASV1416	0.0142891	Candidatus_Soleaferrea
ASV27691	0.0140925	Aquabacter
ASV28037	0.0140619	Chryseobacterium
ASV16659	0.0138938	Conyzicola
ASV6116	0.0138923	Allorhizobium-Neorhizobium-Pararhizobium-Rhizobium
ASV13694	0.0138596	IS-44
ASV1955	0.0134919	Anaerocella
ASV22076	0.0133775	Ruminiclostridium_1
ASV27623	0.01332	Paeniglutamicibacter
ASV42040	0.0132994	Desulfomicrobium
ASV57699	0.0132938	Pseudosporangium
ASV45874	0.0130717	Arsenicitalea
ASV16813	0.0130188	Sediminispirochaeta
ASV11632	0.0127422	Vicinamibacter
ASV16809	0.0127268	Syntrophorhabdus
ASV149	0.0126736	Tyzzerella_3
ASV3702	0.0125399	Fulvimonas
ASV48574	0.0124223	Anditalea
ASV11313	0.0124134	Couchioplanes
ASV17200	0.0123536	Methanolobus
ASV12864	0.0122809	Salinibacterium
ASV31793	0.0122448	Candidatus_Methylomirabilis
ASV28549	0.0121838	Tahibacter
ASV13910	0.0120894	Caldimonas
ASV37424	0.0119247	Candidatus_Gigarickettsia
ASV24339	0.0116333	MND1
ASV57511	0.0116302	Shimazuella
ASV19629	0.0114746	Oryzihumus
ASV42868	0.0112348	Chloronema
ASV28452	0.0110495	Methanospirillum
ASV38380	0.0109746	Sphingoaurantiacus
ASV21121	0.0108867	Beijerinckia
ASV44051	0.0108261	Candidatus_Berkiella
ASV9892	0.0107841	Stakelama
ASV54546	0.0107812	Lentisphaera
ASV46998	0.0106196	Ammoniphilus
ASV41526	0.0106109	Sporocytophaga
ASV50703	0.0105752	AKYG587
ASV25216	0.0105231	Neo-b11
ASV13447	0.010446	Dongia
ASV27020	0.0104065	Winogradskyella
ASV19495	0.0103733	Salinispira
ASV30465	0.0103455	Aureimonas
ASV6374	0.0100892	Alloactinosynnema
ASV19884	0.0099483	Caryophanon
ASV14791	0.00984615	Methyloceanibacter
ASV10830	0.00976905	Synechococcus_PCC-7902
ASV15265	0.00954242	Denitratisoma
ASV10779	0.00948861	Desulfatitalea
ASV11878	0.0094114	Roseibacillus
ASV16517	0.00935897	Luteitalea
ASV41883	0.00921292	MD3-55
ASV10326	0.00919545	Parahaliea
ASV26472	0.00917917	Aphanizomenon_NIES81
ASV18673	0.00915789	Marinobacterium
ASV21838	0.00906667	Roseospirillum
ASV12858	0.00881385	Candidatus_Methanofastidiosum
ASV24520	0.00879294	Acanthopleuribacter
ASV28789	0.00878388	Methylosarcina
ASV10178	0.00872652	Halioglobus
ASV57443	0.00836178	Anaerofustis
ASV29538	0.00833162	Flectobacillus
ASV21043	0.00822519	B276-D12
ASV5794	0.00821212	Christensenellaceae_R-7_group
ASV11063	0.00820694	Desulfurivibrio
ASV12183	0.00817625	Subgroup_23
ASV31825	0.00812698	MSBL7
ASV58390	0.008	JG30a-KF-32
ASV50276	0.00792317	Ferroglobus
ASV2101	0.00784848	Cnuella
ASV13093	0.00771429	Planctomicrobium
ASV50913	0.00770822	Cryptanaerobacter
ASV50109	0.00763137	SM23-31
ASV45575	0.00746881	Acidaminobacter
ASV44148	0.00738095	pItb-vmat-59
ASV20403	0.00733333	Desulfosporosinus
ASV7951	0.00715152	Azohydromonas
ASV10781	0.00709916	Xenococcus_CRM
ASV31807	0.00699591	Bauldia
ASV11927	0.00699385	Candidatus_Accumulibacter
ASV7936	0.00687792	Desulfosarcina
ASV27565	0.00687719	Verrucosispora
ASV54719	0.00676317	Fibrobacter
ASV21561	0.00675556	Candidatus_Nitrososphaera
ASV7917	0.00667937	Acetobacteroides
ASV20142	0.00667472	Yersinia
ASV21530	0.00666667	Dissulfurirhabdus
ASV57899	0.00662446	Algoriella
ASV17204	0.00654801	GWE2-31-10
ASV3775	0.0065139	Anaerofilum
ASV10418	0.00646882	Paraherbaspirillum
ASV7375	0.00641667	ZOR0006
ASV57524	0.0064	Koukoulia
ASV44139	0.00633333	Parablastomonas
ASV23731	0.00627719	LS-NOB
ASV12716	0.00621117	Saccharofermentans
ASV42278	0.00617739	Segetibacter
ASV29291	0.00616487	Asanoa
ASV19624	0.00608637	Sporobacter
ASV10698	0.00607143	Geothermobacter
ASV42481	0.006	Asticcacaulis
ASV55607	0.00588571	Halocella
ASV15224	0.00588506	Candidatus_Endomicrobium
ASV15656	0.00575238	Thiohalophilus
ASV42608	0.00573333	Psychrobacter
ASV14520	0.00570286	Actinoplanes
ASV12243	0.00553501	Blastomonas
ASV29089	0.00551962	Rubrobacter
ASV277	0.0055141	Mucinivorans
ASV18541	0.00533333	Rhodoplanes
ASV57787	0.00526667	HSB_OF53-F07
ASV21302	0.0052	Magnetococcus
ASV16995	0.0052	Rubripirellula
ASV40694	0.00513531	Proteiniclasticum
ASV53914	0.00512253	Rufibacter
ASV45762	0.00501681	Hartmannibacter
ASV35114	0.00492249	Paenibacillus
ASV53514	0.0045044	Isosphaera
ASV26125	0.00446667	Staphylococcus
ASV14440	0.00425935	Ruminococcaceae_UCG-014
ASV16903	0.00416667	Rhodovarius
ASV33198	0.004	Lysinibacillus
ASV58429	0.004	Candidatus_Cardinium
ASV13815	0.00392308	3PJM14
ASV56730	0.0039	Dehalogenimonas
ASV45672	0.00389744	Lachnoclostridium
ASV11327	0.00387879	Oleiphilus
ASV41186	0.00385714	Rickettsia
ASV27350	0.00385185	GCA-900066225
ASV50825	0.00384	Desulforegula
ASV51602	0.00383333	SD04E11
ASV45450	0.00382609	Synechococcus_MBIC10613
ASV23864	0.00380952	Aliterella_CENA595
ASV54963	0.00380952	Acetatifactor
ASV45315	0.0038	Anaerosporobacter
ASV56244	0.0038	Oceanicella
ASV44932	0.00379826	Alkalibacter
ASV17458	0.00378947	Oscillatoria_PCC-10802
ASV24352	0.00377778	Uliginosibacterium
ASV39053	0.00377778	Mangrovimonas
ASV42638	0.00377778	Pir3_lineage
ASV16121	0.00376827	Lactobacillus
ASV41162	0.00375	Paenirhodobacter
ASV18408	0.00373793	Parasutterella
ASV29354	0.00369559	Desulfomonile
ASV49606	0.00367868	Methanosphaerula
ASV35043	0.00366008	Anaerosinus
ASV49944	0.00366001	Kribbella
ASV20707	0.00364784	FFCH7168
ASV17078	0.00364502	Pseudonocardia
ASV19177	0.00361053	Thiobacillus
ASV52955	0.00361053	Nibrella
ASV52711	0.0036046	Marinoscillum
ASV8708	0.0036	Extensimonas
ASV41487	0.0036	Methanosalsum
ASV6744	0.00359784	Actimicrobium
ASV44971	0.00359113	Bergeyella
ASV42867	0.00358748	Caenimonas
ASV35490	0.00357672	Acidicaldus
ASV20827	0.00357311	Potamolinea_1PC
ASV23249	0.00356308	Anabaena_PCC-7122
ASV9736	0.00356125	Quadrisphaera
ASV22034	0.00356125	Methylomonas
ASV23218	0.00356125	Vitreoscilla
ASV26706	0.00355556	Parasegetibacter
ASV40904	0.00353629	Candidatus_Stoquefichus
ASV2304	0.00352652	Candidatus_Saccharimonas
ASV10620	0.0035	Thermoanaerobaculum
ASV17882	0.0035	Niastella
ASV27590	0.0035	Nordella
ASV29790	0.0035	Sediminibacter
ASV47089	0.0035	Dokdonella
ASV52734	0.00349798	Clostridium_sensu_stricto_4
ASV39757	0.00348571	Phaeocystidibacter
ASV13564	0.00343672	Noviherbaspirillum
ASV49375	0.00342857	Derxia
ASV15615	0.0034087	Microbacterium
ASV50157	0.00335172	Thermincola
ASV30349	0.00334641	Candidatus_Paenicardinium
ASV48686	0.00333333	Methanocella
ASV10965	0.00332806	Tardiphaga
ASV6611	0.00330688	Candidatus_Nitrotoga
ASV29820	0.00330667	Phormidium_SAG_37.90
ASV54940	0.00326667	Prevotellaceae_Ga6A1_group
ASV3459	0.0032	Alkanindiges
ASV38241	0.0032	Aliidongia
ASV39732	0.0032	Desulforhopalus
ASV42025	0.00319488	Fusibacter
ASV10740	0.00315	Kineosporia
ASV19555	0.0030303	Agreia
ASV25728	0.00301425	Piscinibacter
ASV38663	0.003	PAUC26f
ASV47348	0.003	Pseudochrobactrum
ASV17569	0.00287368	Desulfopila
ASV2700	0.00284444	Apibacter
ASV16654	0.00284444	Arcticibacter
ASV11869	0.00266667	Micromonospora
ASV15561	0.00266667	Angustibacter
ASV19195	0.00266667	Tolypothrix_PCC-7601
ASV24837	0.00266667	Proteocatella
ASV45167	0.00266667	Leptolyngbya_ANT.L52.2
ASV31025	0.0026	Sporichthya
ASV43054	0.0026	Desulfofrigus
ASV22896	0.00253333	Psychrobacillus
ASV55616	0.00253333	Estrella
ASV13102	0.00232727	CI75cm.2.12
ASV9772	0.002	Ruminococcus_2
ASV12439	0.002	Georgfuchsia
ASV39734	0.002	Ruminococcus_1
ASV46963	0.002	Sedimentibacter
ASV23108	0.00195442	Desulfovirga
ASV34297	0.000333333	Ruminococcaceae_NK4A214_group
ASV48477	0.000333333	Clostridium_sensu_stricto_11
ASV29313	0.00025	Desulforhabdus
ASV607	0	Rhodospirillum
ASV643	0	Synergistes
ASV1044	0	Luteimicrobium
ASV1400	0	Telmatospirillum
ASV1583	0	M2PB4-61_termite_group
ASV1638	0	Mucispirillum
ASV1661	0	Rs-D38_termite_group
ASV1839	0	Succinispira
ASV1965	0	Millionella
ASV2003	0	Patulibacter
ASV2034	0	Harryflintia
ASV2433	0	Christensenella
ASV2441	0	Elusimicrobium
ASV3372	0	Aestuariispira
ASV4755	0	Carnobacterium
ASV5446	0	Ruminococcaceae_UCG-009
ASV5776	0	DBS1
ASV6658	0	Mailhella
ASV7449	0	Ruminococcaceae_UCG-013
ASV7564	0	Spiroplasma
ASV7961	0	Phaeochromatium
ASV9364	0	IheB3-7
ASV10053	0	UCYN-C
ASV10250	0	Anderseniella
ASV10574	0	Propionicicella
ASV10637	0	Lechevalieria
ASV10882	0	Candidatus_Latescibacter
ASV11472	0	Annamia_HOs24
ASV11604	0	Phytohabitans
ASV11672	0	Budvicia
ASV11817	0	Oxalicibacterium
ASV12204	0	Lysinimonas
ASV12635	0	SDB
ASV12965	0	Methylocaldum
ASV13103	0	Thermoflexus
ASV13441	0	Craurococcus
ASV13583	0	Listeria
ASV13744	0	Planomicrobium
ASV13771	0	Anaerobacillus
ASV13835	0	GOUTB8
ASV14256	0	Defluviimonas
ASV15133	0	Ferriphaselus
ASV15269	0	Nitratireductor
ASV15804	0	Nitrobacter
ASV15830	0	Oscillospira
ASV15957	0	Enterococcus
ASV16715	0	Marisediminicola
ASV16806	0	Methanogenium
ASV16811	0	Pir1_lineage
ASV17138	0	Pseudolabrys
ASV17570	0	Marinagarivorans
ASV17691	0	Arthronema_SAG_12.89
ASV17700	0	Sideroxydans
ASV17945	0	Rugamonas
ASV18115	0	Thiogranum
ASV18154	0	Defluviicoccus
ASV18682	0	Negativibacillus
ASV18695	0	Paenisporosarcina
ASV19229	0	Allobaculum
ASV19360	0	Dehalobacterium
ASV19777	0	Burkholderia-Caballeronia-Paraburkholderia
ASV20216	0	Caproiciproducens
ASV20534	0	Nostoc_PCC-73102
ASV20693	0	Belnapia
ASV21169	0	Caedibacter
ASV21176	0	Leucobacter
ASV21868	0	Cylindrospermum_NQAIF308
ASV21898	0	Crenobacter
ASV22244	0	Asinibacterium
ASV22470	0	Corynebacterium_1
ASV23130	0	Zeaxanthinibacter
ASV23275	0	Rikenellaceae_RC9_gut_group
ASV23933	0	Anaeromyxobacter
ASV23955	0	Aestuariicella
ASV24248	0	Leptolyngbya_RV74
ASV24559	0	Candidatus_Planktophila
ASV24768	0	Exiguobacterium
ASV24790	0	Chryseolinea
ASV24866	0	Inhella
ASV25401	0	Cloacibacterium
ASV25411	0	Dethiosulfatarculus
ASV25458	0	Nitrospina
ASV25462	0	Acidothermus
ASV25561	0	Streptomyces
ASV25717	0	GOUTA6
ASV26883	0	Methylocystis
ASV26968	0	Muriicola
ASV27034	0	Thioalbus
ASV27038	0	Candidatus_Marispirochaeta
ASV27509	0	Allostreptomyces
ASV27814	0	Fuerstia
ASV27909	0	Epulopiscium
ASV28117	0	Geminicoccus
ASV28448	0	Sarcina
ASV28627	0	Pseudorhodoplanes
ASV28791	0	Thiolapillus
ASV28792	0	Terriglobus
ASV28876	0	Luedemannella
ASV29040	0	Sedimenticola
ASV29388	0	Mycetocola
ASV29531	0	Trichococcus
ASV30393	0	Limnolyngbya_CHAB4449
ASV30554	0	Marinifilum
ASV31220	0	Thiothrix
ASV31393	0	Filomicrobium
ASV31580	0	Ellin6055
ASV31789	0	Pelagibius
ASV32625	0	Deferrisoma
ASV32785	0	Aureicoccus
ASV33235	0	Desulfocarbo
ASV33385	0	Cyanobacterium_CLg1
ASV33568	0	Skermanella
ASV33609	0	Blautia
ASV33872	0	Gleocapsa
ASV34062	0	Halomonas
ASV34184	0	Calorithrix
ASV34455	0	Dietzia
ASV34616	0	Nodularia_PCC-9350
ASV34823	0	Lutimonas
ASV34944	0	Chlorobaculum
ASV35045	0	Plot4-2H12
ASV35069	0	Taibaiella
ASV36020	0	Olsenella
ASV36299	0	Labrys
ASV36542	0	Candidatus_Electrothrix
ASV36677	0	Jeotgalibaca
ASV36687	0	Candidatus_Methanoperedens
ASV37037	0	Rickettsiella
ASV37362	0	Phaeospirillum
ASV37486	0	Lactococcus
ASV37619	0	Marvinbryantia
ASV37670	0	Desulfatiferula
ASV38695	0	Ornatilinea
ASV39071	0	Ercella
ASV39765	0	Lutispora
ASV39848	0	Elev-16S-1166
ASV40002	0	possible_genus_06
ASV40969	0	Turicibacter
ASV41086	0	Chondromyces
ASV41758	0	Congregibacter
ASV41961	0	Anabaena_XPORK15F
ASV42059	0	Rice_Cluster_I
ASV42210	0	Lentimicrobium
ASV42235	0	Mastigocoleus_BC008
ASV42732	0	Rubidimonas
ASV42888	0	Meiothermus
ASV43372	0	Catellatospora
ASV43748	0	Microvirga
ASV44538	0	Flaviramulus
ASV44551	0	Microcoleus_SAG_1449-1a
ASV44552	0	Candidatus_Nostocoida
ASV44859	0	Thalassospira
ASV45415	0	Smithella
ASV45634	0	Rhodomicrobium
ASV45771	0	Ornithinimicrobium
ASV45827	0	Anaerocolumna
ASV45888	0	Nocardia
ASV45961	0	Lysobacter
ASV46106	0	Niveitalea
ASV46674	0	Glycomyces
ASV46742	0	Methylomicrobium
ASV46761	0	Confluentibacter
ASV46794	0	Pseudobacteriovorax
ASV46837	0	Draconibacterium
ASV47163	0	Oscillochloris
ASV47331	0	Ancylobacter
ASV47535	0	Cellulomonas
ASV48293	0	Methanomassiliicoccus
ASV48451	0	Rhodanobacter
ASV48957	0	Clostridium_sensu_stricto_12
ASV48994	0	Methyloterrigena
ASV49213	0	JdFR-76
ASV49472	0	Ruminiclostridium
ASV49802	0	Candidatus_Brocadia
ASV49803	0	966-1
ASV49811	0	Faecalibacterium
ASV50085	0	Gemmatirosa
ASV50937	0	Jeotgalicoccus
ASV50974	0	Heliimonas
ASV50979	0	Minicystis
ASV50990	0	Desulfonema
ASV51051	0	Cerasicoccus
ASV51429	0	Z114MB74
ASV51545	0	Acidipropionibacterium
ASV51812	0	Akkermansia
ASV51817	0	Simkania
ASV51877	0	Glaciihabitans
ASV51945	0	Candidatus_Endoecteinascidia
ASV52096	0	Spirillum
ASV52302	0	Leuconostoc
ASV52500	0	M2PT2-76_termite_group
ASV52796	0	Effusibacillus
ASV52881	0	Zhizhongheella
ASV52898	0	Tolypothrix_IAM_M-259
ASV53232	0	Prosthecochloris
ASV53293	0	Thiofractor
ASV53302	0	Pseudacidovorax
ASV53413	0	Candidatus_Tenderia
ASV53931	0	Rubrivirga
ASV55261	0	Hydrobacter
ASV56512	0	RA
ASV56630	0	Candidatus_Midichloria
ASV56694	0	Prevotella_7
ASV57168	0	Candidatus_Rhabdochlamydia
ASV57172	0	Planctopirus
ASV57219	0	Nissabacter
ASV57553	0	Pyrinomonas
ASV58235	0	Alloprevotella
ASV58322	0	Calothrix_336-3
	0.0126067

## Sheet: Table S5
Table S5. Metagenomic sequencing statistics
Sample Name	Sequencing Depth (Mbp)	Max Contig Length	Average Contig Length	Contig N50
Larvae1	8257.96	276439	1367	5224
Larvae17	4611.71	171337	1162	4320
Larvae22	3479.09	67100	1314	3320
Larvae9	10000.3	183315	1245	2811
Net15	9598.73	90427	611	619
Net16	10775.1	143868	601	618
Net24	9608.37	106351	647	671
Net8	7220.74	152073	523	522
Retr11	11614.9	237087	560	565
Retr12	14196.4	54221	583	574
Retr15	8545.22	87204	666	650
Retr19	10058.1	52327	500	463
Swab1	8447.09	26422	545	533
Swab12	7245.9	150903	678	721
Swab15	2646.03	994211	660	697
Swab3	10834.3	101261	630	660

## Sheet: Table S6
Table S6. Metagenome-assembled genome (MAG) statistics
A. Dissimilatroy NOx Reducing Genome Statistics
bin name	domain	confidence	% completion	% redundancy	num_splits	total length	total_scgs	supporting_scgs	t_domain	t_phylum	t_class	t_order	t_family	t_genus	t_species	narG	nirS	nirK	norB	nosZ	cbb3
NET16_025	BACTERIA	0.4	45.07	4.23	443	1424981	11	11	Bacteria	Proteobacteria	Gammaproteobacteria	Burkholderiales	Burkholderiaceae	Rhodoferax	None	x	0	0	x	0	0
RETR11_010	BACTERIA	0.5	49.3	5.63	327	2105609	5	5	Bacteria	Bacteroidota	Bacteroidia	Flavobacteriales	Flavobacteriaceae	Flavobacterium	None	0	0	0	0	x	x
RETR12_014	BACTERIA	0.2	32.39	2.82	659	2551757	8	2	Bacteria	Bacteroidota	Bacteroidia	Cytophagales	Spirosomaceae	JAAFJL01	JAAFJL01 sp013298865	0	0	0	0	x	x
NET24_034	BACTERIA	0.9	92.96	2.82	326	2331680	20	19	Bacteria	Proteobacteria	Alphaproteobacteria	Rhizobiales	Rhizobiaceae	None	None	0	0	x	0	0	0
B. Nitrifier Genome Statistics
bin name	domain	confidence	% completion	% redundancy	num_splits	total length	total_scgs	supporting_scgs	t_domain	t_phylum	t_class	t_order	t_family	t_genus	t_species	nxrA	nxrB	haoB	amoA	ATP-citlyase	ureC
RETR11_027	BACTERIA	0.3	26.76	0	515	1473662	5	5	Bacteria	Nitrospirota	Nitrospiria	Nitrospirales	Nitrospiraceae	Palsa-1315	None	x	0	x	0	x	0
